# Supplementary material for: Adherence to Dihydroartemisinin + Piperaquine Treatment Regimen in Low and High Endemic Areas in Indonesia
Source: J Trop Med. 2022 Mar 11;2022:4317522. doi: 10.1155/2022/4317522 (PMC8933069; doi:10.1155/2022/4317522)
Supplement: Supplementary Materials — The center questionnaire can be downloaded from Supplementary Material 1. The home questionnaire can be downloaded from Supplementary Material 2. [file 4317522.f1.zip]

Archive with 2 entries (2 files):
- 4317522.f1/Supplementary 1- Center questionnaire.docx
- 4317522.f1/Supplementary 2-Home questionnaire.docx
